# Supplementary material for: Rap1a Regulates Cardiac Fibroblast Contraction of 3D Diabetic Collagen Matrices by Increased Activation of the AGE/RAGE Cascade
Source: Cells. 2021 May 22;10(6):1286. doi: 10.3390/cells10061286 (PMC8224555; doi:10.3390/cells10061286)
Supplement: Supplementary file 1 [file cells-10-01286-s001.zip]

Archive with 1 entries (1 files):
- cells-1169548-supplementary.pdf
